# Supplementary material for: Population biological traits of Periophthalmus chrysospilos Bleeker, 1853 in the Vietnamese Mekong Delta
Source: PeerJ. 2022 Apr 20;10:e13289. doi: 10.7717/peerj.13289 (PMC9034702; doi:10.7717/peerj.13289)
Supplement: Supplemental Information 1 [file peerj-10-13289-s001.xlsx]

## Sheet: Sheet1
No.	Fish total length	Site (1: Duyen Hai, Tra Vinh; 2: Tran De, Soc Trang; 3: Dong Hai, Bac Lieu; 4: Dam Doi, Ca Mau)	Month (4/2020-3/2021)
1	6.2	3	4
2	7.5	3	4
3	7.2	3	4
4	8.9	3	4
5	8	3	4
6	7.3	3	4
7	7	3	4
8	7	3	4
9	6.3	3	4
10	7.2	3	4
11	7.2	3	4
12	6.3	3	4
13	6.5	3	4
14	5.8	3	4
15	6.9	3	4
16	6.4	3	4
17	6.2	3	4
18	6	3	4
19	6.2	3	4
20	6.3	3	4
21	6.5	3	4
22	5.9	3	4
23	6.3	3	4
24	6.4	3	4
25	6.1	3	4
26	5.8	3	4
27	5.5	3	4
28	6.7	3	4
29	5.5	3	4
30	5.5	3	4
31	5.7	3	5
32	5.6	3	5
33	5.7	3	5
34	5.6	3	5
35	5.5	3	5
36	5.8	3	5
37	5.4	3	5
38	5.5	3	5
39	5.5	3	5
40	5.1	3	5
41	5.2	3	5
42	4.9	3	5
43	5.4	3	5
44	5.6	3	5
45	9.1	3	5
46	10	3	5
47	8.6	3	5
48	8.8	3	5
49	9.4	3	5
50	8.2	3	5
51	9	3	6
52	8.4	3	6
53	9.1	3	6
54	10.6	3	6
55	8.6	3	6
56	9.1	3	6
57	7.2	3	6
58	8.3	3	6
59	8	3	6
60	8.1	3	6
61	9.6	3	6
62	8.3	3	6
63	7.4	3	6
64	8.6	3	6
65	8.7	3	6
66	7.4	3	6
67	7.4	3	6
68	7.6	3	6
69	7.6	3	6
70	7.2	3	6
71	7.1	3	6
72	9.4	3	6
73	8.3	3	6
74	8.5	3	6
75	7.3	3	6
76	7.4	3	6
77	6	3	6
78	7.3	3	6
79	7.4	3	6
80	7.3	3	6
81	8.4	3	6
82	7.7	3	6
83	7.2	3	6
84	6	3	6
85	9.5	3	7
86	8.9	3	7
87	8.5	3	7
88	9.3	3	7
89	8.8	3	7
90	9.2	3	7
91	8.8	3	7
92	8.5	3	7
93	8.2	3	7
94	8.6	3	7
95	8.5	3	7
96	9.2	3	7
97	9	3	7
98	8.9	3	7
99	8.7	3	7
100	9.2	3	7
101	9.2	3	7
102	9.4	3	7
103	8.4	3	7
104	8.1	3	7
105	8.8	3	7
106	7.6	3	7
107	8.3	3	7
108	8	3	7
109	7	3	7
110	8.5	3	7
111	7.7	3	7
112	8.2	3	7
113	8	3	7
114	6.5	3	7
115	8.5	3	8
116	8.1	3	8
117	6.3	3	8
118	8.3	3	8
119	7.1	3	8
120	7.9	3	8
121	7.7	3	8
122	8.4	3	8
123	8.6	3	8
124	8.2	3	8
125	8.1	3	8
126	8.5	3	8
127	8.8	3	8
128	4.69	3	8
129	6.9	3	8
130	7.3	3	8
131	7.6	3	8
132	7	3	8
133	6.1	3	8
134	8.8	3	8
135	6.8	3	8
136	8.1	3	8
137	7.6	3	8
138	8.2	3	8
139	7.4	3	8
140	7.4	3	8
141	6.4	3	8
142	6.8	3	8
143	8.7	3	9
144	7.9	3	9
145	6.4	3	9
146	8.1	3	9
147	6.9	3	9
148	7.7	3	9
149	7.5	3	9
150	8.2	3	9
151	8.4	3	9
152	8	3	9
153	7.9	3	9
154	8.3	3	9
155	8.6	3	9
156	4.49	3	9
157	6.7	3	9
158	7.1	3	9
159	7.4	3	9
160	6.8	3	9
161	5.9	3	9
162	8.6	3	9
163	6.6	3	9
164	7.9	3	9
165	7.7	3	9
166	8.3	3	9
167	7.5	3	9
168	7.5	3	9
169	6.5	3	9
170	6.9	3	9
171	8.4	3	9
172	8.8	3	9
173	9.2	3	9
174	8.1	3	9
175	5.8	3	9
176	7.4	3	9
177	8.2	3	9
178	7.9	3	9
179	7.3	3	9
180	6.65	3	9
181	7.9	3	9
182	8.3	3	9
183	7.5	3	9
184	7.7	3	9
185	8.5	3	10
186	9.2	3	10
187	9.4	3	10
188	8.9	3	10
189	8.4	3	10
190	8.3	3	10
191	6.7	3	10
192	9.2	3	10
193	7.8	3	10
194	9.4	3	10
195	8.9	3	10
196	5.4	3	10
197	8.7	3	10
198	8.4	3	10
199	8.1	3	10
200	8.7	3	10
201	7.9	3	11
202	8.3	3	11
203	6.8	3	11
204	7.9	3	11
205	8.5	3	11
206	8.7	3	11
207	7.7	3	11
208	6.1	3	11
209	6.1	3	11
210	6.8	3	11
211	5.9	3	11
212	6.1	3	11
213	5.8	3	11
214	5.7	3	11
215	5.5	3	11
216	5.3	3	11
217	5.2	3	11
218	4.6	3	11
219	4.9	3	11
220	9.6	3	12
221	8.7	3	12
222	9	3	12
223	8.9	3	12
224	9.2	3	12
225	8.9	3	12
226	9.4	3	12
227	8.9	3	12
228	9.6	3	12
229	8.8	3	12
230	10.1	3	12
231	9	3	12
232	8.9	3	12
233	9.2	3	12
234	8.9	3	12
235	8.8	3	12
236	8.1	3	12
237	9.1	3	12
238	9.3	3	12
239	8.3	3	12
240	9.3	3	12
241	8.8	3	12
242	9.5	3	12
243	9.4	3	12
244	9.8	3	1
245	9.5	3	1
246	9.1	3	1
247	8.7	3	1
248	9.3	3	1
249	9	3	1
250	9.5	3	1
251	8.7	3	1
252	9.4	3	1
253	8.6	3	1
254	9.9	3	1
255	8.8	3	1
256	9	3	1
257	9	3	1
258	9	3	1
259	8.9	3	1
260	8.2	3	1
261	8.9	3	1
262	9.1	3	1
263	8.1	3	1
264	9.1	3	2
265	8.9	3	2
266	9.3	3	2
267	9.5	3	2
268	8.9	3	2
269	9.1	3	2
270	9.2	3	2
271	8.2	3	2
272	9.5	3	2
273	7.6	3	2
274	6.4	3	2
275	7.1	3	2
276	6.9	3	2
277	6.5	3	2
278	6.7	3	2
279	7	3	2
280	5.5	3	2
281	7	3	2
282	5.6	3	2
283	5.3	3	2
284	6.4	1	4
285	6.4	1	4
286	5.7	1	4
287	7.9	1	4
288	5.8	1	4
289	7.9	1	4
290	5.6	1	4
291	6	1	4
292	6.9	1	4
293	5.9	1	4
294	5.7	1	4
295	5.6	1	4
296	6	1	4
297	5	1	4
298	5.6	1	4
299	5.6	1	4
300	5	1	4
301	5.6	1	4
302	5.8	1	4
303	4.4	1	4
304	5.2	1	4
305	4.8	1	4
306	5	1	4
307	4.5	1	4
308	4.6	1	4
309	4.6	1	4
310	4.1	1	4
311	3.6	1	4
312	7.5	1	5
313	7.4	1	5
314	7.7	1	5
315	7	1	5
316	8.7	1	5
317	7.2	1	5
318	8	1	5
319	7.5	1	5
320	6.9	1	5
321	6.7	1	5
322	7.9	1	5
323	7	1	5
324	6.4	1	5
325	7.3	1	5
326	6.9	1	5
327	6.6	1	5
328	5.8	1	5
329	8.1	1	6
330	8.4	1	6
331	7.8	1	6
332	7.7	1	6
333	7.6	1	6
334	7.5	1	6
335	7.5	1	6
336	8	1	6
337	7.7	1	6
338	7.8	1	6
339	8	1	6
340	7.3	1	6
341	7.4	1	6
342	6.9	1	6
343	7.3	1	6
344	6.6	1	6
345	6.9	1	6
346	6.6	1	6
347	7.3	1	6
348	6.1	1	6
349	6.5	1	6
350	5.6	1	6
351	5.5	1	6
352	5	1	6
353	8.1	1	7
354	9.5	1	7
355	7.8	1	7
356	9.2	1	7
357	9	1	7
358	8.6	1	7
359	8.3	1	7
360	7.6	1	7
361	7.8	1	7
362	7.8	1	7
363	8.7	1	7
364	8.9	1	7
365	8.2	1	7
366	8.4	1	7
367	6.3	1	7
368	7.5	1	7
369	8.4	1	7
370	5.8	1	7
371	4.9	1	7
372	4.5	1	7
373	5.7	1	7
374	9.2	1	8
375	8.6	1	8
376	9.7	1	8
377	9.4	1	8
378	9.3	1	8
379	8.9	1	8
380	8.7	1	8
381	9.8	1	8
382	8.7	1	8
383	7.4	1	8
384	8.8	1	8
385	7.5	1	8
386	8.9	1	8
387	8.3	1	8
388	6.3	1	8
389	6.8	1	8
390	6.5	1	8
391	5.8	1	8
392	6.4	1	8
393	6.5	1	8
394	5.5	1	8
395	9.3	1	9
396	8	1	9
397	9.1	1	9
398	9.2	1	9
399	8.5	1	9
400	8.2	1	9
401	7.5	1	9
402	8	1	9
403	8	1	9
404	8.9	1	9
405	9.1	1	9
406	8.4	1	9
407	8.3	1	9
408	6.5	1	9
409	7.4	1	9
410	8.3	1	9
411	5.7	1	9
412	5.1	1	9
413	4.7	1	9
414	5.9	1	10
415	9.4	1	10
416	8.5	1	10
417	9.9	1	10
418	9.3	1	10
419	9.1	1	10
420	9.1	1	10
421	8.6	1	10
422	10	1	10
423	8.6	1	10
424	7.3	1	10
425	8.7	1	10
426	7.7	1	10
427	9.1	1	10
428	8.5	1	10
429	6.5	1	10
430	7	1	10
431	6.4	1	11
432	6	1	11
433	6.3	1	11
434	6.4	1	11
435	5.4	1	11
436	6.3	1	11
437	7.6	1	11
438	7.4	1	11
439	9.1	1	11
440	8.2	1	11
441	7.5	1	11
442	7.2	1	11
443	7.1	1	11
444	6.4	1	11
445	7.3	1	11
446	7.3	1	11
447	6.4	1	11
448	6.6	1	12
449	5.9	1	12
450	7	1	12
451	6.5	1	12
452	6.3	1	12
453	6.1	1	12
454	6.3	1	12
455	6.4	1	12
456	6.6	1	12
457	6	1	12
458	6.4	1	12
459	6.5	1	12
460	6.2	1	12
461	5.9	1	12
462	5.6	1	12
463	6.8	1	12
464	5.6	1	12
465	5.6	1	12
466	5.8	1	12
467	5.8	1	1
468	5.9	1	1
469	5.8	1	1
470	5.7	1	1
471	6	1	1
472	5.6	1	1
473	5.7	1	1
474	5.7	1	1
475	5.3	1	1
476	5.4	1	1
477	5.1	1	1
478	5.6	1	1
479	5.8	1	1
480	6.5	1	1
481	6.7	1	1
482	6.1	1	1
483	6.5	1	1
484	6.6	1	1
485	6.3	1	2
486	6	1	2
487	5.7	1	2
488	6.9	1	2
489	5.7	1	2
490	5.7	1	2
491	5.9	1	2
492	6	1	2
493	6.1	1	2
494	6	1	2
495	5.9	1	2
496	6.2	1	2
497	5.8	1	2
498	5.9	1	2
499	5.9	1	2
500	5.5	1	2
501	5.6	1	2
502	10.4	4	4
503	10.2	4	4
504	8.9	4	4
505	8	4	4
506	7.9	4	4
507	8.4	4	4
508	7.7	4	4
509	7.4	4	4
510	8.8	4	4
511	8.8	4	4
512	8	4	4
513	7.8	4	4
514	8.5	4	4
515	7.5	4	4
516	8.3	4	4
517	7.8	4	5
518	7.5	4	5
519	7.6	4	5
520	8	4	5
521	6.7	4	5
522	7.6	4	5
523	7	4	5
524	6.5	4	5
525	7.1	4	5
526	5.9	4	5
527	5.9	4	5
528	5.7	4	5
529	6.5	4	5
530	6.4	4	5
531	5.7	4	5
532	5.4	4	5
533	5.6	4	5
534	7.6	4	6
535	8.7	4	6
536	8	4	6
537	9.8	4	6
538	7.5	4	6
539	8.5	4	6
540	8.6	4	6
541	8.9	4	6
542	8.7	4	6
543	9.2	4	6
544	6.9	4	6
545	7.3	4	6
546	8.5	4	6
547	6.7	4	6
548	8.7	4	6
549	5.4	4	6
550	9.5	4	6
551	8.3	4	6
552	9	4	6
553	9.3	4	6
554	9.5	4	6
555	8	4	6
556	7.2	4	6
557	7.7	4	6
558	7.6	4	6
559	8.7	4	7
560	8.2	4	7
561	9	4	7
562	7.9	4	7
563	8.6	4	7
564	8.3	4	7
565	9.2	4	7
566	8.2	4	7
567	7.7	4	7
568	9.4	4	7
569	9.9	4	7
570	8.9	4	7
571	8.5	4	7
572	9.5	4	7
573	8.5	4	7
574	8.1	4	7
575	9.2	4	7
576	8.7	4	7
577	8.9	4	7
578	8.8	4	7
579	9.5	4	7
580	8.4	4	7
581	8.8	4	7
582	8.5	4	7
583	8.5	4	7
584	8.2	4	7
585	8	4	7
586	7.3	4	7
587	6.8	4	7
588	6	4	7
589	8.6	4	7
590	8.5	4	8
591	8	4	8
592	9.6	4	8
593	8.6	4	8
594	7.9	4	8
595	8.9	4	8
596	7.5	4	8
597	8.6	4	8
598	8.4	4	8
599	7.5	4	8
600	7.7	4	8
601	8	4	8
602	8	4	8
603	8.6	4	8
604	7.6	4	8
605	8	4	8
606	8.7	4	8
607	6.5	4	8
608	5.8	4	8
609	6.7	4	8
610	6.1	4	8
611	8.9	4	9
612	9.5	4	9
613	8.7	4	9
614	8.9	4	9
615	7.9	4	9
616	8.8	4	9
617	8.4	4	9
618	8.6	4	9
619	8.9	4	9
620	8.4	4	9
621	8.5	4	9
622	8.6	4	9
623	8.6	4	9
624	8.4	4	9
625	9.2	4	9
626	7.8	4	9
627	7.8	4	9
628	7.2	4	9
629	7.6	4	9
630	8.4	4	9
631	7.5	4	10
632	7	4	10
633	6.1	4	10
634	8.7	4	10
635	8.6	4	10
636	8.1	4	10
637	9.7	4	10
638	8.8	4	10
639	8.1	4	10
640	9.1	4	10
641	7.7	4	10
642	8.8	4	11
643	8.6	4	11
644	7.7	4	11
645	7.9	4	11
646	8.2	4	11
647	8.2	4	11
648	8.8	4	11
649	7.8	4	11
650	8.2	4	11
651	8.9	4	11
652	6.7	4	11
653	6	4	11
654	6.9	4	11
655	6.3	4	11
656	9.1	4	11
657	10.2	4	11
658	8.9	4	11
659	9.1	4	12
660	8.1	4	12
661	9	4	12
662	8.5	4	12
663	8.7	4	12
664	9	4	12
665	8.5	4	12
666	8.6	4	12
667	8.7	4	12
668	8.7	4	12
669	8.5	4	12
670	9.3	4	12
671	7.9	4	12
672	7.9	4	12
673	7.2	4	12
674	7.7	4	12
675	10	4	1
676	9.5	4	1
677	9.7	4	1
678	10.5	4	1
679	9.3	4	1
680	10	4	1
681	9.4	4	1
682	9.4	4	1
683	8.5	4	1
684	7	4	1
685	7.5	4	1
686	6.3	4	1
687	6.5	4	1
688	5.84	4	1
689	5.4	4	1
690	6.5	4	1
691	5.7	4	1
692	9.7	4	2
693	9.9	4	2
694	10.6	4	2
695	9.4	4	2
696	10.1	4	2
697	9.5	4	2
698	9.5	4	2
699	8.7	4	2
700	7.2	4	2
701	7.2	4	2
702	6.5	4	2
703	6.7	4	2
704	6.04	4	2
705	5.6	4	2
706	6.7	4	2
707	5.9	4	2
708	6.3	2	4
709	7.6	2	4
710	7.4	2	4
711	9.1	2	4
712	8.2	2	4
713	7.5	2	4
714	7.2	2	4
715	7.1	2	4
716	6.4	2	4
717	7.3	2	4
718	7.3	2	4
719	6.4	2	4
720	6.6	2	4
721	5.9	2	4
722	7	2	4
723	6.5	2	4
724	6.3	2	4
725	6.1	2	4
726	6.3	2	4
727	6.4	2	4
728	6.6	2	5
729	6	2	5
730	6.4	2	5
731	6.5	2	5
732	6.2	2	5
733	5.9	2	5
734	5.6	2	5
735	6.8	2	5
736	5.6	2	5
737	5.6	2	5
738	5.8	2	5
739	5.8	2	5
740	5.9	2	5
741	5.8	2	5
742	5.7	2	5
743	6	2	5
744	5.6	2	5
745	5.7	2	5
746	5.7	2	5
747	5.3	2	5
748	5.4	2	5
749	5.1	2	5
750	5.6	2	5
751	5.8	2	5
752	8.1	2	6
753	8.5	2	6
754	8.3	2	6
755	8.8	2	6
756	8	2	6
757	7.5	2	6
758	7.7	2	6
759	7.8	2	6
760	8	2	6
761	8.8	2	6
762	8.4	2	6
763	8.4	2	6
764	8.5	2	6
765	7.5	2	6
766	8.2	2	6
767	8.4	2	6
768	7.9	2	6
769	8.5	2	6
770	8.6	2	6
771	7.8	2	6
772	7.2	2	6
773	8.4	2	6
774	6.6	2	6
775	8.4	2	6
776	7.8	2	6
777	6.7	2	6
778	6	2	6
779	6	2	6
780	7.2	2	6
781	8.7	2	6
782	7.8	2	6
783	8	2	6
784	7.9	2	6
785	8.1	2	7
786	8.9	2	7
787	8.7	2	7
788	8.7	2	7
789	8.6	2	7
790	8.1	2	7
791	8.4	2	7
792	7.4	2	7
793	8.8	2	7
794	8.2	2	7
795	8.9	2	7
796	9	2	7
797	7.5	2	7
798	8.4	2	7
799	8.1	2	7
800	7.1	2	7
801	7.5	2	7
802	7.9	2	7
803	8.6	2	7
804	7.3	2	7
805	8.1	2	7
806	7.6	2	7
807	7.9	2	7
808	8.4	2	7
809	8.1	2	7
810	8.2	2	7
811	7.4	2	7
812	8.3	2	7
813	9.5	2	8
814	7.5	2	8
815	8	2	8
816	6.3	2	8
817	9.35	2	8
818	9.5	2	8
819	6.3	2	8
820	5.8	2	8
821	6.4	2	8
822	4.2	2	8
823	8.5	2	9
824	8.1	2	9
825	6.3	2	9
826	8.3	2	9
827	7.1	2	9
828	7.9	2	9
829	7.7	2	9
830	8.4	2	9
831	8.6	2	9
832	8.2	2	9
833	8.1	2	9
834	8.5	2	9
835	8.8	2	9
836	4.69	2	9
837	6.9	2	9
838	7.3	2	9
839	7.6	2	9
840	7	2	10
841	6.1	2	10
842	8.8	2	10
843	6.8	2	10
844	8.1	2	10
845	7.6	2	10
846	8.2	2	10
847	7.4	2	10
848	7.4	2	10
849	6.4	2	10
850	6.8	2	10
851	8.3	2	10
852	8.7	2	10
853	9.1	2	10
854	8	2	10
855	5.7	2	10
856	7.3	2	10
857	8.4	2	10
858	6.3	2	10
859	8.1	2	10
860	7.5	2	11
861	6.85	2	11
862	8.1	2	11
863	8.5	2	11
864	7.7	2	11
865	7.9	2	11
866	7.6	2	11
867	8.7	2	11
868	9.4	2	11
869	9.5	2	11
870	9	2	11
871	8.5	2	11
872	8.4	2	11
873	6.8	2	11
874	9.4	2	11
875	8	2	11
876	9.6	2	11
877	9.1	2	11
878	5.6	2	11
879	8.9	2	11
880	8.6	2	12
881	8.3	2	12
882	8.9	2	12
883	8.1	2	12
884	8.5	2	12
885	7	2	12
886	8.1	2	12
887	8.5	2	12
888	8.9	2	12
889	7.9	2	12
890	6.3	2	12
891	6.3	2	12
892	7	2	12
893	6.1	2	12
894	6.3	2	12
895	6	2	12
896	5.9	2	12
897	5.7	2	12
898	5.4	2	12
899	5.3	2	12
900	4.7	2	12
901	5	2	12
902	9.7	2	12
903	8.8	2	1
904	9.1	2	1
905	9	2	1
906	9.3	2	1
907	9	2	1
908	9.5	2	1
909	9	2	1
910	9.7	2	1
911	9	2	1
912	10.3	2	1
913	9.2	2	1
914	9.1	2	1
915	9.4	2	1
916	9.1	2	1
917	9	2	1
918	8.3	2	1
919	9.3	2	1
920	9.5	2	1
921	8.4	2	1
922	9.4	2	1
923	8.9	2	1
924	9.6	2	1
925	9.5	2	1
926	10	2	1
927	8.7	2	1
928	9.3	2	1
929	8.9	2	2
930	9.5	2	2
931	9.2	2	2
932	9.7	2	2
933	8.9	2	2
934	9.6	2	2
935	8.8	2	2
936	10.1	2	2
937	9	2	2
938	9.2	2	2
939	9.2	2	2
940	9.2	2	2
941	9.1	2	2
942	8.4	2	2
943	9.1	2	2
944	9.3	2	2
945	8.3	2	2
946	9.3	2	2
947	8.8	2	2
948	9.5	2	2
949	9.4	2	2
950	6.4	3	3
951	6.4	3	3
952	5.3	3	3
953	5.1	3	3
954	6.2	3	3
955	8.3	3	3
956	7.7	3	3
957	8.4	3	3
958	7.8	3	3
959	7.1	3	3
960	7.3	3	3
961	7.1	3	3
962	8.8	3	3
963	8	3	3
964	7.4	3	3
965	7.1	3	3
966	8.1	3	3
967	6.9	3	3
968	6	3	3
969	6.1	3	3
970	8.2	2	3
971	8.6	2	3
972	6.2	2	3
973	8.7	2	3
974	5	2	3
975	7.5	2	3
976	7.5	2	3
977	8.3	2	3
978	5	2	3
979	8.2	2	3
980	7.4	2	3
981	6.7	2	3
982	4.9	2	3
983	4.6	2	3
984	6.8	2	3
985	6.7	2	3
986	7.7	2	3
987	7.5	2	3
988	6	1	3
989	7.6	1	3
990	6.3	1	3
991	8.6	1	3
992	4.3	1	3
993	4.6	1	3
994	6	1	3
995	6.7	1	3
996	3.4	1	3
997	7.1	1	3
998	4.7	1	3
999	7.6	1	3
1000	5.5	1	3
1001	6	1	3
1002	7.1	1	3
1003	7	1	3
1004	5.5	1	3
1005	6.1	1	3
1006	7.1	1	3
1007	7.1	1	3
1008	7.2	1	3
1009	7.1	4	3
1010	8.1	4	3
1011	7.9	4	3
1012	8.3	4	3
1013	7.6	4	3
1014	7.2	4	3
1015	9.4	4	3
1016	7.7	4	3
1017	7.1	4	3
1018	5.1	4	3
1019	4.8	4	3
1020	8.2	4	3
1021	8.1	4	3
1022	7.4	4	3
1023	7.2	4	3
1024	8.8	4	3
1025	8.9	4	3
1026	8.4	4	3
1027	8.7	4	3
1028	8.5	4	3
1029	7.9	4	3
1030	8.6	4	3
1031	8.7	4	3
	7.59855
	1.34577
	0.0419124
